# Supplementary material for: Niclosamide Ethanolamine Salt Alleviates Idiopathic Pulmonary Fibrosis by Modulating the PI3K-mTORC1 Pathway
Source: Cells. 2022 Jan 20;11(3):346. doi: 10.3390/cells11030346 (PMC8834116; doi:10.3390/cells11030346)
Supplement: Supplementary file 1 [file cells-11-00346-s001.zip]

Archive with 1 entries (1 files):
- cells-1493927-supplementary.pdf
